# Supplementary material for: The Effects of Different Modalities of an Acute Energy Deficit on Sleep and Next Morning Appetitive and Compensatory Behavior in Healthy Young Adults: The EDIES Protocol
Source: Nutrients. 2023 Apr 19;15(8):1962. doi: 10.3390/nu15081962 (PMC10144061; doi:10.3390/nu15081962)
Supplement: Supplementary file 1 [file nutrients-15-01962-s001.zip]

Archive with 1 entries (1 files):
- nutrients-2294418-supplementary.pdf
